# Supplementary material for: Control of acute myeloid leukemia and generation of immune memory in vivo using AMV564, a bivalent bispecific CD33 x CD3 T cell engager
Source: PLoS One. 2024 May 2;19(5):e0300174. doi: 10.1371/journal.pone.0300174 (PMC11065199; doi:10.1371/journal.pone.0300174)
Supplement: S3 Table — (XLSX) [file pone.0300174.s009.xlsx]

## Sheet: Sheet1
0
Table 1S. Flow cytometry panels for indicated figures
	Panel used for Figure 1
	In vitro cell activation, proliferation, and cytotoxicity
Marker or antibody targeted and fluor used (human antigens)	Source	Hybridoma clone
CID223 PE	Beckaman Coulter	11E3
CD3 ECD	Beckman Coulter	UCHT1
7-AAD DNA stain	BD Biosciences	NA*
CD25 APC-Cy7	BD Biosciences	M-A251
CD8 BV421	BD Biosciences	UCHT1
CD4 APC	BD Biosciences	RPA-T4
HLADR BV510	BD Biosciences	G46-6
tumor cell lines, GFP	DiPersio Lab	Not applicable (NA)
	Panel used for Figure 2
	Patient samples in NSG mice
Marker or antibody targeted and fluor used (human antigens)	Source	Hybridoma clone
CD4 FITC	BD Biosciences	RPA-T4
CD34 APC	BD Biosciences	581
CD3 ECD	Beckman Coulter	UCHT1
7-AAD DNA stain	BD Biosciences	NA
CD45 PO	invitrogen	MHCD4530
CD123 PE	R and D systems	FAB301P
Panel used for Figures 3, 5, 7, 8, 11, 3S, 4S
Effect of 1 or 2 cycles of 4 day treatment in vivo
Effect of AMV564 dose (5 vs 25 mcg/day)
Effect of early versus late AMV564 treatment
Effect of rechallenging with additional tumor cells
Marker or antibody targeted (human antigens except where noted)	Hybridma clone	Species antibody was made in	Fluor	Source
CD45	HI30	mouse	BUV395	BD Biosciences
viability	LIVE/DEAD	---	blue	Fisher
CD8	RPA-T8	mouse	BUV496	BD Biosciences
CD4	SK3	mouse	BUV661	BD Biosciences
CD56	NCAM16.2	mouse	BUV737	BD Biosciences
CD274 (PDL1)	M1H1	mouse	BV421	BD Biosciences
CD279 (Pd1)	EH12.2H7	mouse	BV605	Biolegend
CD366 (Tim3)	F38-2E2	mouse	BV650	Biolegend
CD25	2A3	mouse	BV711	BD Biosciences
CD69	FN50	mouse	BV786	Biolegend
GFP	tumor	NA	GFP	Biolegend
CD45RA	HI100	mouse	PerCP-Cy5.5	BD Biosciences
CD152 (CTLA4)	BNI3	mouse	PE	Biolegend
CD197/CCR7	150503	mouse	PE-CF594	BD Biosciences
CD45 (murine)	30-F11	rat	PE-Cy5	Biolegend
CD3	SK7	mouse	PE-Cy7	BD Biosciences
CD33	WM53	mouse	APC	BD Biosciences
CD223 (Lag3)	T47-530	mouse	APC-R700	BD Biosciences
CD127	RDR5	mouse	APC-eF780	eBioSciences
tumor cell.	NA	NA	GFP	DiPersio Lab
Panel used for Figures 1S and 2S
Binding of bispeific antibody to cells in vitro
Activation of T cells by bispecific antibody in vitro
Marker or antibody targeted and fluor used (human antigens)	Source	Hybridoma clone
CD7 FITC	BD Biosciences	M-T701
CD56 PE	BD Biosciences	B159
7-AAD	BD Biosciences	NA
Fab FITC	BD Biosciences	NA
CD4 PECy7	BD Biosciences	RPA-T4
CD8 BV421	BD Biosciences	RPA-T8
tumor cell lines, GFP	DiPersio lab	NA
